# Supplementary material for: COVID-19 Severity and Mortality in Two Pandemic Waves in Poland and Predictors of Poor Outcomes of SARS-CoV-2 Infection in Hospitalized Young Adults
Source: Viruses. 2022 Jul 31;14(8):1700. doi: 10.3390/v14081700 (PMC9413321; doi:10.3390/v14081700)
Supplement: Supplementary file 1 [file viruses-14-01700-s001.zip]

Archive with 1 entries (1 files):
- viruses-1831110-supplementary.pdf
